# Supplementary material for: Superspreading in early transmissions of COVID-19 in Indonesia
Source: Sci Rep. 2020 Dec 28;10:22386. doi: 10.1038/s41598-020-79352-5 (PMC7769976; doi:10.1038/s41598-020-79352-5)
Supplement: Supplementary file 1 — Supplementary Information 1. [file 41598_2020_79352_MOESM1_ESM.xlsx]

## Sheet: JakartaDepok
AA-2	F-5
AA-2	R-7
ALW-1	BP-1
ALW-1	D-17
AJS-2	YN-2
ABH-1	U-3
ABH-1	T-8
ABH-1	A-3
ABH-1	S-24
ABH-1	M-20
ABH-1	U-5
ABH-1	U-1
A-16	SIP-1
A-16	RSD-1
A-16	NA-2
A-20	OAR-1
A-20	C-2
A-20	B-7
A-20	R-14
A-20	QL-1
AP-7	AP-3
BKS-1	AP-1
BKS-1	MW-2
BKS-1	BA-1
BKS-1	SM-2
BKS-1	LF-2
BKS-1	ESH-1
BKS-1	D-3
BTH-1	BCT-1
BTH-1	NV-1
BTH-1	JV-1
BTH-1	CV-1
BTH-1	IJ-1
BAAN-1	AI-2
C-1	LP-2
CS-1	MFH-1
CS-1	IN-2
CS-1	YS-2
CS-1	AP-6
CS-1	MZPH-1
CS-1	SNA-1
CWS-1	TW-3
Cluster Budi Mulia	W-1
Cluster Budi Mulia	LBL-1
Cluster Budi Mulia	NAR-1
Cluster Budi Mulia	PBM-1
Cluster Budi Mulia	R-5
Cluster Budi Mulia	LAA-1
Cluster Budi Mulia	THH-1
Cluster Budi Mulia	YH-1
Cluster Budi Mulia	MJ-1
Cluster Budi Mulia	S-70
Cluster Budi Mulia	IK-1
Cluster Kramat Sentiong	SR-5
Cluster Kramat Sentiong	YM-2
Cluster Kramat Sentiong	W-2
Cluster Kramat Sentiong	AS-6
Cluster Kramat Sentiong	M-1
Cluster Kramat Sentiong	KAP-1
Cluster Kramat Sentiong	AK-1
Cluster Kramat Sentiong	ARD-1
Cluster Kramat Sentiong	TSN-1
Cluster Kramat Sentiong	MA-2
Cluster Kramat Sentiong	AR-15
Cluster Kramat Sentiong	D-25
Cluster Kramat Sentiong	ES-1
Cluster Kramat Sentiong	SAA-1
Cluster Kramat Sentiong	S-59
Cluster Kramat Sentiong	WE-1
Cluster PKL Warakas	SS-10
Cluster PKL Warakas	MI-2
Cluster PKL Warakas	WKA-1
Cluster PKL Warakas	FNA-1
Cluster PKL Warakas	NIS-1
Cluster PKL Warakas	DNH-1
Cluster PKL Warakas	ADKW-1
Cluster PKL Warakas	DDF-1
Cluster PKL Warakas	AR-14
Cluster PKL Warakas	A-18
Cluster PKL Warakas	NS-2
Cluster PKL Warakas	LA-1
Cluster PKL Warakas	W-6
Cluster Sunter Agung	W-4
Cluster Sunter Agung	K-8
Cluster Sunter Agung	IAF-1
Cluster Sunter Agung	P-3
Cluster Sunter Agung	A-10
Cluster Tj. Wangi	IC-1
Cluster Tj. Wangi	RN-1
Cluster Tj. Wangi	MAA-1
Cluster Tj. Wangi	N-3
Cluster Tj. Wangi	AR-4
Cluster Tj. Wangi	SA-5
Cluster Tj. Wangi	D-11
Cluster Tj. Wangi	P-7
Cluster Tj. Wangi	MS-3
Cluster Tj. Wangi	MS-6
Cluster Tj. Wangi	M-13
Cluster Tj. Wangi	SMH-1
Cluster Tj. Wangi	S-67
Cluster Tj. Wangi	S-18
DWL-1	A-9
DWL-1	FL-2
DWL-1	WS-4
DWL-1	RS-7
DWL-1	AS-3
D-9	SR-10
D-9	R-8
D-9	S-34
D-13	FS-1
D-13	DA-4
D-13	MR-3
D-13	RAS-1
D-13	ANDS-1
D-13	MDE-1
D-13	S-71
D-13	TS-1
D-13	NJB-1
D-13	WJ-1
D-13	N-14
D-13	NK-2
DP-2	SA-2
DN-1	BP-4
Diklat RSPAD	IFA-1
Diklat RSPAD	AR-1
Diklat RSPAD	HSWA-1
Diklat RSPAD	THA-1
Diklat RSPAD	RIA-2
Diklat RSPAD	BAK-1
Diklat RSPAD	ERWAK-1
Diklat RSPAD	RMA-1
Diklat RSPAD	DAA-2
Diklat RSPAD	TSAK-1
Diklat RSPAD	AA-3
Diklat RSPAD	DSAK-1
Diklat RSPAD	AT-2
Diklat RSPAD	SSA-1
Diklat RSPAD	DPAK-1
Diklat RSPAD	YMA-1
Diklat RSPAD	NEOAK-1
D-20	FHM-1
D-20	SF-4
D-23	MB-1
D-23	J-10
D-23	T-14
D-23	ES-5
D-23	DN-1
D-23	DN-1
D-23	MB-1
D-23	J-10
D-23	T-14
D-23	ES-5
EW-3	MY-3
EW-3	S-50
EW-3	NFD-1
EW-3	RA-2
EW-3	TR-1
ESH-1	YSW-1
ESH-1	KAW-1
EH-2	TSK-1
EA-3	AF-2
EA-3	D-18
EA-3	SA-7
F-1	MS-1
F-1	SS-6
F-1	NF-2
F-1	S-1
F-1	SJN-1
F-1	SN-2
F-1	WN-2
F-1	D-8
F-1	SS-5
FW-1	L-9
FW-1	MGW-1
F-10	YE-1
FS-4	T-1
FS-4	VBP-1
FS-4	MS-9
FS-4	RS-8
FS-4	PNP-1
FS-4	GPP-1
FS-4	NM-1
gg Masjid Besar Kb. Kacang	WK-1
gg Masjid Besar Kb. Kacang	PPP-1
gg Masjid Besar Kb. Kacang	AA-2
gg Masjid Besar Kb. Kacang	D-23
gg Masjid Besar Kb. Kacang	Z-3
gg Masjid Besar Kb. Kacang	RIA-1
gg Masjid Besar Kb. Kacang	EA-3
gg Masjid Besar Kb. Kacang	R-10
gg Masjid Besar Kb. Kacang	IM-1
gg Masjid Besar Kb. Kacang	DP-2
gg Masjid Besar Kb. Kacang	FL-1
gg Masjid Besar Kb. Kacang	MY-1
gg Masjid Besar Kb. Kacang	SH-3
gg Masjid Besar Kb. Kacang	MMH-1
gg Masjid Besar Kb. Kacang	HS-1
gg Masjid Besar Kb. Kacang	H-16
gg Masjid Besar Kb. Kacang	AR-2
gg Masjid Besar Kb. Kacang	D-6
gg Masjid Besar Kb. Kacang	TM-1
gg Masjid Besar Kb. Kacang	DA-6
gg Masjid Besar Kb. Kacang	AR-7
gg Masjid Besar Kb. Kacang	DF-1
gg Masjid Besar Kb. Kacang	DP-4
gg Masjid Besar Kb. Kacang	SS-8
gg Masjid Besar Kb. Kacang	S-13
gg Masjid Besar Kb. Kacang	D-7
gg Masjid Besar Kb. Kacang	H-3
GPIB Bogor	RS-9
GPIB Bogor	JS-1
GPIB Bogor	NMD-1
GPIB Bogor	PT-1
GPIB Bogor	MP-1
GPIB Bogor	SS-2
GPIB Bogor	PHH-1
GPIB Bogor	RJS-1
GPIB Bogor	YR-2
GL-2	FAS-1
H-2	H-12
H-2	AS-7
H-2	Y-2
H-2	ST-2
H-2	IS-2
H-2	R-13
H-2	M-2
H-2	RP-5
H-2	F-3
H-2	MA-1
H-2	SR-9
H-2	WN-1
H-3	S-48
H-3	S-77
H-3	F-2
H-3	H-9
H-3	L-2
H-3	S-48
H-3	S-77
H-3	F-2
H-3	H-9
H-3	L-2
H-3	SU-1
H-8	RGM-1
H-8	MBFM-1
H-8	ISA-1
H-8	AB-3
H-8	RH-1
HE-1	FM-1
HE-1	Y-6
HE-1	GR-3
HE-1	DR-2
HE-1	ES-4
HSM-1	SI-1
HSM-1	A-15
HSM-1	ADB-1
HSM-1	MA-8
HSM-1	MAAK-1
HKBP Petojo	HLT-1
HKBP Petojo	HG-1
HKBP Petojo	TLT-1
HKBP Petojo	BHS-1
HKBP Petojo	DS-1
HKBP Petojo	VJS-1
HKBP Petojo	TS-4
HKBP Petojo	TS-3
HKBP Petojo	MS-4
HKBP Petojo	EL-1
IC-1	S-37
IC-1	AW-4
IS-5	RM-1
IS-5	AH-2
JM-1	TS-2
J-5	TGT-1
JD-1	EA-1
JD-1	S-35
JD-1	NRB-1
JD-1	EMB-1
JD-1	AB-1
JSL-1	DL-1
JC-1	IBTO-1
JC-1	N-8
JC-1	DWSH-1
JC-1	FW-1
JC-1	YRD-1
JC-1	KA-3
JC-1	SL-2
JC-1	C-1
JC-1	RS-10
JC-1	RKS-1
JC-1	DS-4
JC-1	JSL-1
JC-1	J-5
JC-1	RAS-2
JC-1	LSL-1
JS-4	RT-1
JS-4	JS-3
JS-4	DS-2
JS-4	ATS-1
JS-4	FDH-1
JS-4	YS-3
JS-4	AYS-1
JS-4	YN-3
JS-4	YS-1
JS-4	AB-2
JS-4	IM-2
JS-4	DT-1
JS-4	YLDT-1
JS-4	AU-1
JS-4	DR-1
JS-4	EH-1
JS-4	TL-2
JS-4	S-73
JS-4	JRM-1
JS-4	AVB-1
JS-4	OO-1
JS-4	RH-2
JS-4	MAT-1
JS-4	JO-1
JS-4	HRL-1
JS-4	ZG-1
K-4	PS-2
K-4	D-12
K-4	D-24
K-4	AL-1
K-4	NR-2
K-4	SB-1
K-9	SM-4
KA-3	L-4
KKP Soekarno Hatta	PNP-2
KKP Soekarno Hatta	KNC-1
KKP Soekarno Hatta	FA-1
KKP Soekarno Hatta	DJ-1
KKP Soekarno Hatta	RP-7
KKP Soekarno Hatta	DLJ-1
KKP Soekarno Hatta	RP-4
KKP Soekarno Hatta	N-6
KKP Soekarno Hatta	MM-7
KKP Tj. Priok	SS-4
KKP Tj. Priok	N-15
KKP Tj. Priok	S-4
KKP Tj. Priok	DS-6
KKP Tj. Priok	K-6
KKP Tj. Priok	OTN-1
KKP Tj. Priok	RSJ-1
KKP Tj. Priok	RP-2
KKP Tj. Priok	AR-13
KKP Tj. Priok	IA-1
KKP Tj. Priok	S-12
KKP Tj. Priok	EJ-1
KKP Tj. Priok	L-3
KKP Tj. Priok	LP-1
KKP Tj. Priok	S-69
KKP Tj. Priok	RS-4
KKP Tj. Priok	M-23
KKP Tj. Priok	AW-2
KKP Tj. Priok	DBR-1
KKP Tj. Priok	ARB-1
KKP Tj. Priok	HS-8
KKP Tj. Priok	R-3
KKP Tj. Priok	J-6
KLUSTER REPATRIASI	DEA-1
KLUSTER REPATRIASI	SVPO-1
KLUSTER REPATRIASI	I-1
KLUSTER REPATRIASI	IH-1
KLUSTER REPATRIASI	FAJ-1
Kunjungan Belanda	BKS-1
LNR-1	SF-1
LNR-1	DRIK-1
LNR-1	AMP-1
LNR-1	MAPA-1
LNR-1	S-33
MD-1	HS-6
MN-2	KNP-1
MN-2	FNP-1
MN-2	MA-4
MN-2	RK-1
MN-2	SR-8
MN-2	DA-5
MN-2	S-8
MN-2	MIS-1
MN-2	A-13
MP-1	MN-4
MP-1	PM-1
MP-1	EP-2
MP-1	UT-1
M-5	S-20
M-5	U-2
M-5	S-7
M-5	A-4
M-5	M-11
M-5	MW-1
M-5	S-65
M-5	J-9
M-5	LH-1
M-5	A-5
Masjid RW 17	B-5
Masjid RW 17	S-31
Masjid RW 17	NA-3
Masjid RW 17	S-44
Masjid RW 17	S-2
Masjid RW 17	ABN-1
Masjid RW 17	S-17
Masjid RW 17	P-4
Masjid RW 17	R-15
Masjid RW 17	MI-1
Masjid RW 17	T-10
Masjid RW 17	M-21
Masjid RW 17	S-16
Masjid RW 17	P-1
Masjid RW 17	S-46
Masjid RW 17	B-6
Masjid RW 17	YBS-1
Masjid RW 17	AJ-2
Masjid RW 17	RS-6
Masjid RW 17	S-63
Masjid RW 17	WS-1
Masjid RW 17	HT-1
Masjid RW 17	JN-1
Mercure PIK	NMMA-1
Mercure PIK	AYMH-1
Mercure PIK	MSAA-1
Mercure PIK	EHKA-1
Mercure PIK	ASA-2
M-15	DTA-1
MY-4	U-4
N-4	RNH-1
N-4	MAZ-1
N-4	NHZ-1
N-4	S-54
N-4	NW-1
N-4	ZA-1
NPU-1	J-1
NPU-1	AR-12
NR-3	EETK-1
NR-3	AY-1
NR-3	G-1
NR-3	PS-1
NR-3	DW-1
NR-3	AN-3
NF-1	MCB-1
NF-1	PEN-1
NF-1	US-1
NF-1	GR-2
NF-1	DAN-1
NLB-1	ER-1
NLB-1	LD-1
NLB-1	AA-5
NLB-1	SS-3
NLB-1	M-3
NLB-1	RSP-1
NLB-1	RSPT-1
NLB-1	JN-2
NLB-1	TSP-1
N-13	DNU-1
N-13	MAY-1
N-13	SB-5
NT-3	S-66
NT-3	DAH-2
NT-3	JLC-1
NT-3	CC-1
NT-3	MAA-2
NT-3	RI-1
NT-3	ALF-1
NT-3	M-14
NT-3	FAS-2
NT-3	TMEW-1
N-16	JA-3
N-16	T-13
N-16	S-25
N-16	J-4
N-16	MJ-2
N-16	R-6
O-2	O-1
O-2	A-12
O-2	T-7
O-2	RF-2
O-2	AI-1
O-2	A-10
O-2	YN-4
P-4	BJ-1
Pasar Perumnas Klender	JM-2
Pasar Perumnas Klender	MM-2
Pasar Perumnas Klender	GBB-1
Pasar Perumnas Klender	PR-1
Pasar Perumnas Klender	S-22
Pasar Perumnas Klender	AS-4
Pasar Perumnas Klender	RA-6
Pasar Perumnas Klender	TK-1
Pasar Perumnas Klender	S-21
Pasar Perumnas Klender	ES-6
Pasar Perumnas Klender	SJ-1
Pasar Perumnas Klender	H-5
Pasar Perumnas Klender	IA-2
Pasar Perumnas Klender	H-4
Pasar Perumnas Klender	K-2
Pasar Perumnas Klender	SB-3
PMI	SR-6
PMI	MH-6
PMI	AS-8
PMI	DK-1
PMI	DK-2
PMI	AR-10
PMI	AMU-1
PMI	MMF-1
PMI	AA-1
PMI ARAB SAUDI	M-26
PMI ARAB SAUDI	HS-3
PMI ARAB SAUDI	BR-1
PMI ARAB SAUDI	MSBK-1
PMI ARAB SAUDI	LS-1
PMI ARAB SAUDI	AR-11
PMI ARAB SAUDI	HH-2
PMI ARAB SAUDI	LYS-1
PMI ARAB SAUDI	HS-2
PMI ARAB SAUDI	SYOS-1
PMI ARAB SAUDI	J-8
PMI ARAB SAUDI	MM-4
PMI ARAB SAUDI	MS-11
PMI ARAB SAUDI	S-47
PMI ARAB SAUDI	L-5
PMI ARAB SAUDI	SMA-2
PMI ARAB SAUDI	SH-1
PMI ARAB SAUDI	SHMA-1
PMI ARAB SAUDI	TP-1
PDB-1	ICH-1
PDB-1	DLT-1
PDB-1	AE-1
Ps. Induk Kramat Jati	FAP-1
Ps. Induk Kramat Jati	EL-2
Ps. Induk Kramat Jati	N-5
Ps. Induk Kramat Jati	AF-3
Ps. Induk Kramat Jati	SB-6
Ps. Induk Kramat Jati	S-28
Ps. Induk Kramat Jati	M-16
Ps. Induk Kramat Jati	J-3
Ps. Induk Kramat Jati	H-6
Ps. Induk Kramat Jati	AM-7
Ps. Induk Kramat Jati	JK-1
Ps. Induk Kramat Jati	EJ-2
Ps. Induk Kramat Jati	S-10
Ps. Induk Kramat Jati	P-9
Ps. Induk Kramat Jati	S-14
Ps. Induk Kramat Jati	AM-4
Ps. Induk Kramat Jati	HB-2
Ps. Induk Kramat Jati	J-7
Ps. Induk Kramat Jati	S-57
Ps. Induk Kramat Jati	YM-1
P-8	RTS-1
P-8	NM-3
P-8	RA-3
P-8	F-7
P-8	HS-7
P-8	RP-3
P-8	NRS-1
P-8	AP-5
P-8	GP-1
P-8	D-14
P-8	HA-1
P-8	MSAQ-1
P-8	FEF-1
PNA-1	F-6
RIA-1	NR-4
RA-1	EK-1
RJS-1	RAJ-1
R-10	TA-3
R-10	AA-4
RS Atma Jaya	DY-1
RS Atma Jaya	PNHP-1
RS Atma Jaya	S-53
RS Atma Jaya	KN-1
RS Atma Jaya	HS-9
RS Carolus	M-8
RS Carolus	MHP-1
RS Carolus	SC-1
RS Carolus	MASR-1
RS Carolus	CE-1
RS Carolus	TA-1
RS Carolus	DLS-1
RS Carolus	KAKPS-1
RS Carolus	MS-7
RS Carolus	ECL-1
RS Carolus	H-10
RS Carolus	WTK-1
RS Islam Cempaka Putih	DA-2
RS Islam Cempaka Putih	ANF-1
RS Islam Cempaka Putih	B-4
RS Islam Cempaka Putih	WR-1
RS Islam Cempaka Putih	K-5
RS Islam Cempaka Putih	AL-2
RS Jantung Harapan Kita	DMR-1
RS Jantung Harapan Kita	DAH-1
RS Jantung Harapan Kita	GL-2
RS Jantung Harapan Kita	NR-1
RS Jantung Harapan Kita	NK-3
RS Jantung Harapan Kita	AK-5
RS Jantung Harapan Kita	AVAR-1
RS Jantung Harapan Kita	SS-1
RS Jantung Harapan Kita	DS-9
RS Jantung Harapan Kita	RK-2
RS Jantung Harapan Kita	SE-1
RS Jantung Harapan Kita	TA-2
RS Jantung Harapan Kita	MRF-1
RS Medistra	YA-1
RS Medistra	SR-7
RS Medistra	DBM-1
RS Medistra	EAM-1
RS Medistra	SN-3
RS Medistra	DKH-1
RS Medistra	II-1
RS Mitra Kemayoran	RM-2
RS Mitra Kemayoran	MCU-1
RS Mitra Kemayoran	DPN-1
RS Mitra Kemayoran	SEW-1
RS Mitra Kemayoran	G-2
RS MRCCC Siloam Semanggi	DEIT-1
RS MRCCC Siloam Semanggi	SW-1
RS MRCCC Siloam Semanggi	BYS-1
RS MRCCC Siloam Semanggi	DC-1
RS MRCCC Siloam Semanggi	PC-1
RS PGI Cikini	DSDS-1
RS PGI Cikini	ES-2
RS PGI Cikini	DT-2
RS PGI Cikini	IS-4
RS PGI Cikini	YRN-1
RS PGI Cikini	DHM-1
RS PGI Cikini	ESM-1
RS PGI Cikini	RM-5
RS PGI Cikini	EHS-1
RS PGI Cikini	JHT-1
RS PGI Cikini	PSJP-1
RS Pondok Indah	HDA-1
RS Pondok Indah	DMJH-1
RS Pondok Indah	PLI-1
RS Pondok Indah	EPS-1
RS Pondok Indah	RIH-1
RS Pondok Indah	RN-2
RS Pondok Indah	NJ-1
RS Pondok Indah	DMD-1
RS Pondok Indah	DYWG-1
RS Pondok Indah	DDN-1
RS Pondok Indah	FS-2
RS Pondok Indah	RP-6
RS Pondok Indah	DVS-1
RS Pondok Indah	ISF-1
RS Pondok Indah	MA-7
RS Premier Jatinegara	ANH-1
RS Premier Jatinegara	DSD-1
RS Premier Jatinegara	DEM-1
RS Premier Jatinegara	PMS-1
RS Premier Jatinegara	DKS-1
RS Premier Jatinegara	CJ-1
RS Premier Jatinegara	SWP-1
RS Premier Jatinegara	TJ-1
RS Premier Jatinegara	ST-1
RS Premier Jatinegara	WS-3
RSAL Mintohardjo	DIMAS-1
RSAL Mintohardjo	MR-2
RSAL Mintohardjo	N-11
RSAL Mintohardjo	MKD-1
RSAL Mintohardjo	DG-1
RSAL Mintohardjo	DRAN,-1
RSAL Mintohardjo	DCN-1
RSAL Mintohardjo	ARP-1
RSCM	CWS-1
RSCM	I-3
RSCM	NHT-1
RSCM	DAA-1
RSCM	DIR-1
RSCM	DAAT-1
RSCM	DMSS-1
RSCM	AW-1
RSCM	DODA-1
RSCM	TM-2
RSCM	DRF-1
RSCM	MB-2
RSCM	AM-9
RSCM	AA-6
RSCM	AFS-1
RSCM	HT-2
RSCM	F-4
RSCM	ES-7
RSCM	UK-1
RSCM	APA-1
RSCM	VD-1
RSJPDHK	RRA-1
RSJPDHK	HS-4
RSJPDHK	DC-4
RSJPDHK	J-2
RSJPDHK	PIPD-1
RSJPDHK	TK-2
RSJPDHK	AHR-1
RSJPDHK	DC-3
RSPAD Gatot Subroto	DFA-1
RSPAD Gatot Subroto	DMA-1
RSPAD Gatot Subroto	YM-3
RSPAD Gatot Subroto	N-9
RSPAD Gatot Subroto	MAH-1
RSPAD Gatot Subroto	R-1
RSPAD Gatot Subroto	DN-4
RSPAD Gatot Subroto	DFH-1
RSPAD Gatot Subroto	SW-2
RSPAD Gatot Subroto	LMT-1
RSPI Puri Indah	DSR-1
RSPI Puri Indah	JA-1
RSPI Puri Indah	VJ-1
RSPI Puri Indah	SA-4
RSPI Puri Indah	K-11
RSPI Puri Indah	DC-2
RSPI Sulianti Saroso	HRS-1
RSPI Sulianti Saroso	DAS-1
RSPI Sulianti Saroso	EE-1
RSPI Sulianti Saroso	APL-1
RSPI Sulianti Saroso	SME-1
RSUD Budhi Asih	DVDS-1
RSUD Budhi Asih	LM-1
RSUD Budhi Asih	FS-3
RSUD Budhi Asih	SM-3
RSUD Budhi Asih	SIR-1
RSUD Budhi Asih	HF-1
RSUD Budhi Asih	SR-4
RSUD Cengkareng	BS-1
RSUD Cengkareng	NDS-1
RSUD Cengkareng	K-9
RSUD Cengkareng	EY-1
RSUD Cengkareng	PP-2
RSUD Cengkareng	BS-2
RSUD Cengkareng	MH-2
RSUD Kramat Jati	DRPS-1
RSUD Kramat Jati	TW-4
RSUD Kramat Jati	DNF-1
RSUD Kramat Jati	DA-3
RSUD Kramat Jati	AR-3
RSUD Kramat Jati	NPU-1
RSUD Kramat Jati	MP-2
RSUD Pasar Minggu	DFS-1
RSUD Pasar Minggu	MH-4
RSUD Pasar Minggu	NAA-1
RSUD Pasar Minggu	YR-1
RSUD Pasar Minggu	JC-2
RSUD Pasar Minggu	ARK-1
RSUD Tarakan	DFG-1
RSUD Tarakan	MH-5
RSUD Tarakan	DIRAS-1
RSUD Tarakan	VSA-1
RSUD Tarakan	MY-4
RSUP Persahabatan	OM-1
RSUP Persahabatan	PDB-1
RSUP Persahabatan	DSM-1
RSUP Persahabatan	DSH-1
RSUP Persahabatan	SR-11
RSUP Persahabatan	DNRZ-1
RSUP Persahabatan	EJ-3
RSUP Persahabatan	DAC-1
RSUP Persahabatan	BAAN-1
RSUP Persahabatan	LI-1
RSUP Persahabatan	DD-1
RSUP Persahabatan	DSW-1
RSUP Persahabatan	MN-3
RSUP Persahabatan	DSHS-1
RSUP Persahabatan	RPH-1
RSUP Persahabatan	TI-1
RSUP Persahabatan	MT-1
RSUP Persahabatan	SR-2
RSUP Persahabatan	FFS-1
RR-1	HM-1
RR-1	D-20
RR-1	KA-2
RR-1	S-60
RR-1	M-10
RR-1	I-5
Rutan Pondok Bambu	LSK-2
Rutan Pondok Bambu	AW-6
Rutan Pondok Bambu	ZR-1
Rutan Pondok Bambu	SS-11
Rutan Pondok Bambu	IR-3
Rutan Pondok Bambu	FA-2
Rutan Pondok Bambu	SS-7
Rutan Pondok Bambu	VY-1
Rutan Pondok Bambu	S-26
Rutan Pondok Bambu	BA-2
Rutan Pondok Bambu	EW-4
Rutan Pondok Bambu	H-7
Rutan Pondok Bambu	ZR-2
Rutan Pondok Bambu	LTP-1
Rutan Pondok Bambu	AW-5
Rutan Pondok Bambu	S-11
Rutan Pondok Bambu	A-10
Rutan Pondok Bambu	IS-3
Rutan Pondok Bambu	TT-1
Rutan Pondok Bambu	WD-1
Rutan Pondok Bambu	EDL-1
Rutan Pondok Bambu	KC-1
Rutan Pondok Bambu	VH-1
Rutan Pondok Bambu	N-2
Rutan Pondok Bambu	LMS-1
Rutan Pondok Bambu	W-3
Rutan Pondok Bambu	ES-3
Rutan Pondok Bambu	TLF-1
Rutan Pondok Bambu	SF-3
Rutan Pondok Bambu	TL-1
Rutan Pondok Bambu	M-12
Rutan Pondok Bambu	MAR-1
Rutan Pondok Bambu	H-15
Rutan Pondok Bambu	S-29
Rutan Pondok Bambu	SL-3
Rutan Pondok Bambu	HH-1
Rutan Pondok Bambu	M-18
Rutan Pondok Bambu	LM-2
Rutan Pondok Bambu	SL-1
Rutan Pondok Bambu	F-8
Rutan Pondok Bambu	NSJ-1
Rutan Pondok Bambu	LSK-1
Rutan Pondok Bambu	ASE-1
R0KKJ-1	AM-8
R0KKJ-1	C-4
R0KKJ-1	MZA-1
R0KKJ-1	NK-1
R0KKJ-1	N-13
R0KKJ-1	RS-1
R0KKJ-1	TW-1
RW 04 Kel. Lagoa	S-43
RW 04 Kel. Lagoa	RA-1
RW 04 Kel. Lagoa	S-74
RW 04 Kel. Lagoa	N-3
RW 04 Kel. Lagoa	EW-3
RW 04 Kel. Lagoa	D-9
Seminari Bethel	JS-4
Seminari Bethel	AJS-1
Seminari Bethel	DGP-1
SC-2	SHCOS-1
SC-2	AOI-1
SC-2	MS-5
SC-2	S-42
SC-2	CT-1
SC-2	EW-2
SC-2	PNA-1
SS-9	S-27
SS-9	R-20
SS-9	MS-8
SS-9	I-2
SS-9	G-3
SS-9	PAS-1
S-38	S-64
S-38	CA-1
S-38	N-7
S-38	Z-4
S-38	YS-4
S-38	AP-7
S-38	TB-1
S-38	AM-2
S-38	MW-3
S-43	DS-5
S-43	KM-1
S-43	SR-1
S-51	WZ-1
S-51	YN-1
S-51	GR-4
S-51	DA-1
S-51	M-6
S-51	B-3
S-56	D-16
S-56	HN-1
S-56	IR-2
S-56	A-16
S-56	F-10
S-58	SA-6
S-58	IS-1
S-58	AD-2
S-58	S-15
S-58	S-3
S-58	GG-1
S-58	MH-1
S-58	ML-1
S-61	MS-2
S-64	MAK-1
S-64	NA-1
S-64	MR-4
S-64	CA-2
S-64	IN-1
S-68	AS-5
S-68	S-5
S-68	R-12
S-68	Y-1
S-68	S-72
S-68	L-7
SBB-1	NM-2
SBB-1	RVS-1
SBB-1	MNK-1
SBB-1	SU-3
SBB-1	S-55
SD-1	KD-2
TGT-1	WPS-1
T-2	T-11
T-2	DP-5
T-2	S-36
T-2	N-12
T-2	D-19
T-2	MR-5
T-2	N-3
T-3	S-61
T-3	R-4
T-3	MY-5
T-3	KH-1
T-3	I-6
T-3	H-14
T-6	R-19
T-6	SZ-1
T-6	T-4
T-6	S-30
T-6	MD-1
T-6	D-22
T-6	ADP-1
T-6	S-40
T-6	SM-1
TB-1	AW-3
TS-2	YBGL-1
TS-2	DE-1
TS-2	RK-3
TS-2	T-12
TS-2	SG-1
TS-2	A-17
T-9	MF-1
T-9	D-21
T-9	A-11
T-9	S-9
T-9	H-13
T-9	A-8
THH-1	TBK-1
TW-2	ALW-1
TW-2	RIM-1
TA-3	NS-3
TA-3	NS-3
TA-3	F-1
UE-1	W-5
UE-1	MU-1
UE-1	BAL-1
UE-1	SH-2
UE-1	S-41
UE-1	NS-1
VD-1	MMM-1
WKT-1	RD-1
WKT-1	M-24
WKT-1	NGCT-1
WKT-1	AWD-1
WKT-1	WSS-1
WKT-1	WSS-1
WKT-1	RD-1
WKT-1	M-24
WKT-1	NGCT-1
WKT-1	DK-3
YPT-1	IOF-1
YPT-1	SLO-1
YPT-1	RI-2
YPT-1	APP-1
YPT-1	KBR-1
YPT-1	RFL-1
YPT-1	IBA-1
YPT-1	JKS-1
YPT-1	AAW-1
YPT-1	YDK-1
YPT-1	BSBS-1
YPT-1	CM-1
YPT-1	AIW-1
YS-3	JB-1
YS-3	FDGS-1
YS-3	ME-1
YS-3	AL-3
YS-3	HN-2
YS-3	YF-2
YS-3	S-19
YS-3	L-6
YS-3	MH-3
YS-3	ITW-1
YS-3	OSS-1
YS-3	MS-10
YS-3	F-11
YS-3	BB-1
YS-3	WNIS-1
YS-3	RS-3
YS-3	RCM-1
YS-3	MSR-1
YS-3	FAM-1
YS-3	VTB-1
YS-3	EA-2
YS-3	L-8
YS-3	DP-3
YS-3	HG-2
YS-3	YEP-1
YS-3	NAC-1
YS-3	DJZ-1
YS-3	VHN-1
YS-3	NT-1
YS-3	ANS-1
YS-3	DM-1
YS-3	SCKR-1
YS-3	HAS-1
YS-3	NSS-1
YS-3	KS-1
YS-3	SDH-1
YN-2	SAFH-1
YN-2	KJMA-1
YN-2	IY-1
YN-2	Y-3
YN-2	MA-3
YS-4	DS-3
Z-3	EM-1
Z-3	HFZ-1
Z-3	MFZ-1
D1	D11
D1	D12
D2	D21
D2	D22
D3	D31
D3	D32
D4	D41
D4	D42
D5	D51
D5	D52
D5	D53
D6	D61
D6	D62
D6	D63
D6	D64
D7	D71
D7	D72
D8	D81
D8	D82
D9	D91
D9	D92
D10	D101
D10	D102
D11	D111
D11	D112
D11	D113
D12	D121
D12	D122
D12	D123
D12	D124
D13	D131
D13	D132
D13	D133
D14	D141
D14	D142
D15	D151
D15	D152
D16	D161
D16	D162
D16	D163
D17	D171
D17	D172
D17	D173
D18	D181
D18	D182
D19	D191
D19	D192
D20	D201
D20	D202
D21	D211
D21	D212
D22	D221
D22	D222
D23	D231
D23	D232
D24	D241
D24	D242
D24	D243
D25	D251
D25	D252
D26	D261
D26	D262
D26	D263
D26	D263
D27	D271
D27	D272
D28	D281
D28	D282
D28	D283
D29	D291
D29	D292
D30	D301
D30	D302
D30	D303
D31	D311
D31	D312
D32	D321
D32	D322
D33	D331
D33	D332
D34	D341
D34	D342
D35	D351
D35	D352
D36	D361
D36	D361
D37	D371
D37	D372

## Sheet: RecapJakartaDepok
Secondary cases	0	1	2	3	4	5	6	7	8	9	10	11	12	13	14	15	16	17	18	19	20	21	22	23	24	25	26	27	28	29	30	31	32	33	34	35	36	37	38	39	40	41	42	43
Frequency	1017	31	36	17	4	22	17	11	3	8	7	3	3	4	1	2	2	1	0	2	1	1	0	2	0	0	1	1	0	0	0	0	0	0	0	0	1	0	0	0	0	0	0	1	1199

## Sheet: Batam
C04	C06
C04	C14
C04	C18
C18	C31
C08	C10
C08	C09
C08	C12
C08	C13
C08	C15
C08	C17
C08	C07
C08	C28
C08	C24
C08	C25
C08	C27
C08	C29
C08	C22
C09	C16
C15	C30
C22	C36
C82	C49
C82	C102
C82	C108
C82	C110
C82	C111
C82	C112
C82	C113
C82	C116
C49	C58
C49	C59
C49	C60
C49	C61
C113	C114
C113	C115
C117	C118
C119	C120
C35	C37
C35	C38
C35	C39
C35	C40
C35	C41
C35	C42
C35	C44
C35	C53
C35	C52
C38	C64
C38	C65
C44	C48
C44	C66
C44	C84
C32	C45
C32	C55
C32	C57
C32	C81
C32	C83
C45	C54
C45	C88
C55	C46
C55	C87
C55	C89
C46	C50
C46	C56
C46	C62
C46	C70
C46	C72
C46	C75
C46	C85
C52	C63
C85	C86
C50	C68
C50	C69
C50	C71
C50	C73
C50	C74
C75	C94
C75	C95
C75	C97
C68	C80
C69	C93
C73	C78
C79	C91

## Sheet: RecapBatam
Secondary cases	0	1	2	3	4	5	6	7	8	9	10	11	12	13
Frequency	63	12	3	4	1	2	0	1	1	1	0	0	0	1	89
